# Supplementary material for: Are Adolescents with Higher Openness More Creative Under Stress? The Mediating Role of Stress Perception and Cognitive Flexibility
Source: J Intell. 2026 Feb 14;14(2):32. doi: 10.3390/jintelligence14020032 (PMC12942368; doi:10.3390/jintelligence14020032)
Supplement: Supplementary file 1 [file jintelligence-14-00032-s001.zip]

Archive with 1 entries (1 files):
- jintelligence-3970277-supplementary.pdf
